# Supplementary material for: Phytochemical Analysis and Antioxidant Activities of Various Extracts from the Aerial Part of Anemone baicalensis Turcz.: In Vitro and In Vivo Studies
Source: Molecules. 2024 Sep 27;29(19):4602. doi: 10.3390/molecules29194602 (PMC11478119; doi:10.3390/molecules29194602)
Supplement: Supplementary file 1 [file molecules-29-04602-s001.zip]

Archive with 1 entries (1 files):
- molecules-3216829-supplementary.pdf
